# Supplementary material for: Glucose-Binding of Periplasmic Protein GltB Activates GtrS-GltR Two-Component System in Pseudomonas aeruginosa
Source: Microorganisms. 2021 Feb 21;9(2):447. doi: 10.3390/microorganisms9020447 (PMC7927077; doi:10.3390/microorganisms9020447)
Supplement: Supplementary file 1 [file microorganisms-09-00447-s001.zip]

Archive with 4 entries (3 files):
- microorganisms-1107194-supplementary- for proofreading/
- microorganisms-1107194-supplementary- for proofreading/Supplementary Materials.docx
- microorganisms-1107194-supplementary- for proofreading/Table S4-LC-MS.xlsx
- microorganisms-1107194-supplementary- for proofreading/Table S5-GltR CHIP-seq.xlsx
