# Supplementary material for: Glucose-Binding of Periplasmic Protein GltB Activates GtrS-GltR Two-Component System in Pseudomonas aeruginosa
Source: Microorganisms. 2021 Feb 21;9(2):447. doi: 10.3390/microorganisms9020447 (PMC7927077; doi:10.3390/microorganisms9020447)
Supplement: Supplementary file 1 [file microorganisms-09-00447-s001.zip › microorganisms-1107194-supplementary- for proofreading/Table S4-LC-MS.xlsx]

## Sheet: Sheet1
Protein list obtained from LC-MS/MS(PXD020213)
Protein IDsa	Gene namesb	Descriptionc	Functiond	Locatione	Intensityf		Peptidesg		Sequence coverage(%)H	MW(kDa)I
					Control	Experiment	Control	Experiment
Q9HZE0	PA3068(gdhB)	NAD-dependent glutamate dehydrogenase	Amino acid transport and metabolism	Cytoplasmic	0	12600000000	0	4	3.1	182.64
Q9HXU9	PA3691	hypothetical protein	Function unknown	Unknown	0	1030000000	0	3	23.9	14.468
Q9HXP9	PA3745(rpsP)	30S ribosomal protein S16	Translation, ribosomal structure and biogenesis	Cytoplasmic	0	863130000	0	4	41	9.2043
Q9K3C5	PA1094(fliD)	flagellar capping protein FliD	Cell motility	Extracellular	0	791220000	0	15	43.5	49.449
Q9I5V8	PA0579(rpsU)	30S ribosomal protein S21	Translation, ribosomal structure and biogenesis	Cytoplasmic	0	695160000	0	4	42.3	8.4848
Q9HV42	PA4762(grpE)	heat shock protein GrpE	Posttranslational modification, protein turnover, chaperones	Cytoplasmic	0	630840000	0	6	49.5	20.702
Q9HWM7	PA4154	conserved hypothetical protein	Function unknown	Unknown	0	476220000	0	1	5.4	24.122
Q9HWE6	PA4252(rplX)	50S ribosomal protein L24	Translation, ribosomal structure and biogenesis	Cytoplasmic	0	456070000	0	3	43.3	11.47
Q9HVY5	PA4430	probable cytochrome b	Energy production and conversion	Cytoplasmic Membrane	0	422360000	0	4	10.9	46.072
G3XCW5	PA3031	hypothetical protein	Function unknown	Unknown	0	397090000	0	3	45.2	8.0121
Q9HYX8	PA3262	probable peptidyl-prolylcis-trans isomerase,FkbP-type	Posttranslational modification, protein turnover, chaperones	Cytoplasmic	0	383160000	0	5	25.3	26.845
Q9I3G5	PA1552(ccoP1)	cytochrome c oxidase, cbb3-type,CcoP subunit	Energy production and conversion	Unknown	0	379390000	0	6	24.8	34.644
Q9HWE5	PA4253(rplN)	50S ribosomal protein L14	Translation, ribosomal structure and biogenesis	Cytoplasmic	0	365410000	0	7	52.5	13.412
Q9I0H1	PA2667(mvaU)	MvaU	negative regulation of secondary metabolite biosynthetic process	Cytoplasmic	0	354110000	0	4	24.8	13.379
Q9I3D7	PA1581(sdhC)	succinate dehydrogenase (C subunit)	Energy production and conversion	Cytoplasmic Membrane	0	352840000	0	1	6.2	13.77
Q9HUT9	PA4874	conserved hypothetical protein	Function unknown	Periplasmic	0	335960000	0	5	21	14.433
Q9HY77	PA3533(grxD)	GrxD	Posttranslational modification, protein turnover, chaperones	Unknown	0	319170000	0	4	38.9	11.843
Q9HWD8	PA4260(rplB)	50S ribosomal protein L2	Translation, ribosomal structure and biogenesis	Cytoplasmic	0	305600000	0	6	27.5	29.579
Q9HWF4	PA4244(rplO)	50S ribosomal protein L15	Translation, ribosomal structure and biogenesis	Cytoplasmic	0	303610000	0	5	33.3	15.174
Q9HUD0	PA5049(rpmE)	50S ribosomal protein L31	Translation, ribosomal structure and biogenesis	Cytoplasmic	0	263200000	0	3	71.8	7.9201
Q9HX76	PA3940	probable DNA binding protein	Replication, recombination and repair	Cytoplasmic	0	262320000	0	4	52.7	9.8923
Q9HWP8	PA4133	cytochrome c oxidase subunit (Cbb3-type)	Defense mechanisms	Cytoplasmic Membrane	0	261070000	0	2	4.6	53.318
G3XD24	PA4309(pctA)	chemotactic transducer PctA	Signal transduction mechanisms	Cytoplasmic Membrane	0	259730000	0	9	18.9	68.016
Q9I6S4	PA0214	probable acyl transferase	Lipid transport and metabolism	Cytoplasmic	0	257670000	0	1	2.3	32.701
Q9HWE4	PA4254(rpsQ)	30S ribosomal protein S17	Translation, ribosomal structure and biogenesis	Cytoplasmic	0	257100000	0	4	42	10.086
Q9HV43	PA4761(dnaK)	protein DnaK	Posttranslational modification, protein turnover, chaperones	Cytoplasmic	0	250430000	0	11	20.9	68.402
Q9I055	PA2788	probable chemotaxis transducer	Signal transduction mechanisms/Cell motility	Outer Membrane	0	249370000	0	7	14.5	56.388
Q9HZN4	PA2970(rpmF)	50S ribosomal protein L32	Translation, ribosomal structure and biogenesis	Cytoplasmic	0	247310000	0	3	53.3	6.7914
Q9HTN9	PA5315(rpmG)	50S ribosomal protein L33	Translation, ribosomal structure and biogenesis	Cytoplasmic	0	236540000	0	2	43.1	6.045
Q9HVX4	PA4441	hypothetical protein	Function unknown	Unknown	0	232270000	0	4	35.8	16.418
Q9HY81	PA3529	alkyydroperoxide reductase C	Posttranslational modification, protein turnover, chaperones	Cytoplasmic	0	228100000	0	3	13	21.822
Q9HZ48	PA3190(gltB)	probable binding protein component of ABC sugar transporter	Carbohydrate transport and metabolism	Periplasmic	0	217130000	0	7	20.5	45.131
Q9I3G2	PA1555(ccoP2)	cbb3-type cytochrome c oxidase, CcoP subunit	Energy production and conversion	Unknown	0	215910000	0	5	23.1	33.812
Q9HTT1	PA5269	hypothetical protein	Function unknown	Unknown	0	210720000	0	4	58.2	10.097
Q9HUN0	PA4934(rpsR)	30S ribosomal protein S18	Translation, ribosomal structure and biogenesis	Cytoplasmic	0	208860000	0	3	28.9	8.8732
Q9HW49	PA4352	conserved hypothetical protein	Signal transduction mechanisms	Cytoplasmic	0	207290000	0	7	20.6	30.972
Q9HWE9	PA4249(rpsH)	30S ribosomal protein S8	Translation, ribosomal structure and biogenesis	Cytoplasmic	0	198140000	0	3	23.8	14.17
Q51561	PA4270(rpoB)	DNA-directed RNA polymerase subunit beta chain	Transcription	Cytoplasmic	0	197840000	0	12	9.9	150.84
Q9HTT7	PA5258	hypothetical protein	Coenzyme transport and metabolism	Cytoplasmic Membrane	0	193940000	0	8	28.7	40.791
Q9I574	PA0867(mliC)	membrane-bound lysozyme inhibitor of C-type lysozyme MliC	General function prediction only	Outer Membrane	0	188890000	0	3	24.4	13.695
Q51507	PA4230(pchB)	salicylate biosynthesis protein PchB	Amino acid transport and metabolism	Unknown	0	185530000	0	3	29.7	11.432
Q9HY15	PA3611	hypothetical protein	Function unknown	Unknown	0	184040000	0	3	30.1	14.986
P53641	PA4366(sodB)	superoxide dismutase	Inorganic ion transport and metabolism	Periplasmic	0	181030000	0	4	29.5	21.351
Q9HZ44	PA3196	hypothetical protein	Function unknown	Unknown	0	164470000	0	2	11.9	19.293
Q9HTY2	PA5208	conserved hypothetical protein	Inorganic ion transport and metabolism	Cytoplasmic	0	162940000	0	7	34.2	25.643
Q9I3D4	PA1584(sdhB)	succinate dehydrogenase (B subunit)	Energy production and conversion	Cytoplasmic Membrane	0	160850000	0	5	26.4	26.155
Q9I3G1	PA1556(ccoO2)	cytochrome c oxidase, cbb3-type, CcoO subunit	Energy production and conversion	Cytoplasmic	0	160460000	1	7	36.1	22.778
Q9I2M3	PA1874	hypothetical protein	Cell wall/membrane/envelope biogenesis	Unknown	0	157150000	0	2	1.1	238.41
Q9HT45	PA5528	hypothetical protein	Function unknown	Cytoplasmic Membrane	0	155090000	0	6	26.8	30.414
Q9HVL7	PA4567(rpmA)	50S ribosomal protein L27	Translation, ribosomal structure and biogenesis	Cytoplasmic	0	154310000	0	3	29.4	8.9903
Q9HWY5	PA4042(xseB)	exodeoxyribonuclease VII small subunit	Replication, recombination and repair	Cytoplasmic	0	151010000	0	3	61.2	8.9728
Q9HVC4	PA4671	probable ribosomal protein L25	Translation, ribosomal structure and biogenesis	Cytoplasmic	0	144040000	0	3	23	21.962
Q9HUD4	PA5037	hypothetical protein	Function unknown	Cytoplasmic Membrane	0	134250000	0	5	10	57.446
Q9I494	PA1244(qslA)	QslA	Function unknown	Unknown	0	134210000	0	2	24.8	12.758
Q9HWF8	PA4240(rpsK)	30S ribosomal protein S11	Translation, ribosomal structure and biogenesis	Cytoplasmic	0	128450000	0	1	9.3	13.629
Q9I6Z1	PA0141	conserved hypothetical protein	Function unknown	Cytoplasmic	0	114950000	0	6	18.2	40.788
Q9HT14	PA5560(atpB)	ATP synthase A chain	Energy production and conversion	Cytoplasmic Membrane	0	110230000	0	1	3.5	31.92
Q9X2T1	PA5240(trxA)	thioredoxin	Posttranslational modification, protein turnover, chaperones	Cytoplasmic	0	110200000	0	2	18.5	11.87
Q9I0S5	PA2559	hypothetical protein	Function unknown	Unknown	0	109050000	0	3	24.4	19.252
Q9I0R3	PA2573	probable chemotaxis transducer	Cell motility	Outer Membrane	0	106860000	0	6	15.3	57.704
Q9HVY3	PA4432(rpsI)	30S ribosomal protein S9	Translation, ribosomal structure and biogenesis	Cytoplasmic	0	105780000	0	4	27.7	14.615
Q9HV59	PA4740(pnp)	polyribonucleotide nucleotidyltransferase	Translation, ribosomal structure and biogenesis	Cytoplasmic	0	102910000	0	6	9.4	75.452
Q9I585	PA0856	hypothetical protein	Function unknown	Unknown	0	102650000	0	4	22.5	19.998
Q9HVL6	PA4568(rplU)	50S ribosomal protein L21	Translation, ribosomal structure and biogenesis	Cytoplasmic	0	100740000	0	3	27.2	11.653
O82851	PA3655(tsf)	elongation factor Ts	Translation, ribosomal structure and biogenesis	Cytoplasmic	0	94333000	0	3	9.7	30.653
Q9HXS9	PA3712	hypothetical protein	Function unknown	Cytoplasmic Membrane	0	94226000	0	5	18.2	24.727
Q9HXW6	PA3674	hypothetical protein	Function unknown	Unknown	0	93452000	0	3	30.3	14.393
P42257	PA0411(pilJ)	twitching motility protein PilJ	Cell motility	Outer Membrane	0	91192000	0	6	9.8	72.527
Q9I1M1	PA2248(bkdA2)	2-oxoisovalerate dehydrogenase(beta subunit)	Energy production and conversion	Cytoplasmic	0	90541000	0	3	13.1	38.324
Q9HUB5	PA5068(tatA)	translocation protein TatA	Intracellular trafficking, secretion, and vesicular transport	Cytoplasmic Membrane	0	87187000	0	2	26.8	9.1894
Q9HZI5	PA3021	hypothetical protein	Function unknown	Unknown	0	83413000	0	3	21.9	14.206
Q9I1H5	PA2300(chiC)	chitinase	Carbohydrate transport and metabolism	Extracellular	0	80908000	1	5	13.5	53.042
Q9HV97	PA4699	hypothetical protein	Coenzyme transport and metabolism	Extracellular	0	80649000	0	2	11.2	26.002
Q00514	PA3101(xcpT)	general secretion pathway protein G	Intracellular trafficking, secretion, and vesicular transport/Cell motility	Cytoplasmic Membrane	0	80410000	0	2	16.2	15.448
Q9HW30	PA4372	hypothetical protein	General function prediction only	Unknown	0	80366000	0	5	18.1	38.323
O52762	PA4236(katA)	catalase	Inorganic ion transport and metabolism	Unknown	0	80230000	0	3	4.8	55.588
Q9I3Q7	PA1440	hypothetical protein	General function prediction only	Cytoplasmic	0	80087000	0	2	8.2	22.382
Q9I3D5	PA1583(sdhA)	succinate dehydrogenase(A subunit)	Energy production and conversion	Cytoplasmic Membrane	0	79696000	0	4	9.7	63.531
Q9HWE2	PA4256(rplP)	50S ribosomal protein L16	Translation, ribosomal structure and biogenesis	Cytoplasmic	0	79101000	0	3	23.4	15.401
Q9I402	PA1342(aatJ)	probable binding protein component of ABC transporter	Signal transduction mechanisms/Amino acid transport and metabolism	Periplasmic	0	78729000	0	2	8.3	33.054
Q9HUM0	PA4944(hfq)	RNA-binding protein Hfq	General function prediction only	Cytoplasmic	0	78108000	0	1	15.9	9.1034
P40947	PA4232(ssb)	single-stranded DNA-binding protein	Replication, recombination and repair	Cytoplasmic	0	77658000	0	2	14.5	18.557
Q9HW11	PA4395	conserved hypothetical protein	Function unknown	Cytoplasmic	0	77614000	0	1	6.9	18.044
Q9HWD7	PA4261(rplW)	50S ribosomal protein L23	Translation, ribosomal structure and biogenesis	Cytoplasmic	0	76794000	0	3	18.2	10.95
Q9HZ98	PA3126(ibpA)	heat-shock protein IbpA	Posttranslational modification, protein turnover, chaperones	Cytoplasmic	0	74801000	0	4	30.2	16.582
Q9HVI3	PA4606	conserved hypothetical protein	Signal transduction mechanisms	Cytoplasmic Membrane	0	74199000	0	2	4.8	73.467
Q9HXI3	PA3819	conserved hypothetical protein	Function unknown	Unknown	0	73792000	0	2	10.4	18.972
Q9I0H9	PA2659	hypothetical protein	Function unknown	Unknown	0	68865000	0	2	24.5	11.179
Q9I403	PA1341(aatQ)	amino acid ABC transporter membrane protein	Amino acid transport and metabolism	Cytoplasmic Membrane	0	68486000	0	2	9.7	27.593
O68822	PA3831(pepA)	leucine aminopeptidase	Amino acid transport and metabolism	Cytoplasmic	0	68485000	0	4	8.5	52.331
P57668	PA2532(tpx)	thiol peroxidase	Posttranslational modification, protein turnover, chaperones	Periplasmic	0	66430000	0	1	7.9	17.234
Q9I488	PA1256(lhpO)	ABC transporter ATP-binding protein,LhpO	Amino acid transport and metabolism	Cytoplasmic Membrane	0	63902000	0	1	5.4	26.548
P95459	PA3266(capB)	cold acclimation protein B	Transcription	Cytoplasmic	0	63492000	0	1	26.1	7.6054
O33407	PA5112(estA)	esterase EstA	Lipid transport and metabolism	Outer Membrane	0	63451000	0	3	6.3	69.608
P50598	PA0969(tolQ)	protein TolQ	Intracellular trafficking, secretion, and vesicular transport	Cytoplasmic Membrane	0	63303000	0	2	9.5	25.282
Q9HTM4	PA5333	conserved hypothetical protein	Function unknown	Cytoplasmic Membrane	0	62768000	0	1	13	13.572
G3XD89	PA3790(oprC)	putative copper transport outer membrane porin OprC precursor	Inorganic ion transport and metabolism	Outer Membrane	0	62242000	0	6	9.7	79.303
Q9HT19	PA5555(atpG)	ATP synthase gamma chain	Energy production and conversion	Cytoplasmic	0	59724000	0	4	23.4	31.553
Q9I140	PA2442(gcvT2)	glycine cleavage system protein T2	Amino acid transport and metabolism	Cytoplasmic	0	55672000	0	1	4	39.882
Q9I400	PA1344	probable short-chain dehydrogenase	Secondary metabolites biosynthesis, transport	Unknown	0	55039000	0	3	11	27.397
Q9HYR9	PA3326(clpP2)	ATP-dependent Clp protease proteolytic subunit	General function prediction only	Cytoplasmic	0	54995000	0	2	9	22.142
Q9I762	PA0070(tagQ1)	TagQ1	Function unknown	Unknown	0	53278000	0	4	16.1	31.716
Q9HX22	PA4005	conserved hypothetical protein	Function unknown	Cytoplasmic	0	52884000	0	2	22.9	13.054
Q9I137	PA2445(gcvP2)	glycine cleavage system protein P2	Amino acid transport and metabolism	Cytoplasmic	0	51896000	0	2	2.3	103.92
G3XD51	PA5042(pilO)	type 4 fimbrial biogenesis protein PilO	Intracellular trafficking, secretion, and vesicular transport/Cell motility	Cytoplasmic Membrane	0	51313000	0	2	11.1	22.819
Q9I5N2	PA0694(exbD2)	transport protein ExbD	Intracellular trafficking, secretion, and vesicular transport	Cytoplasmic Membrane	0	49483000	0	1	8.6	14.925
Q9HXJ6	PA3801	conserved hypothetical protein	Function unknown	Unknown	0	49035000	0	3	18.2	23.14
Q9HVF2	PA4639	hypothetical protein	Function unknown	Unknown	0	48936000	0	2	10.3	20.735
Q9HWD0	PA4268(rpsL)	30S ribosomal protein S12	Translation, ribosomal structure and biogenesis	Cytoplasmic	0	48455000	0	2	14.6	13.799
Q9HVA2	PA4694(ilvC)	ketol-acid reductoisomerase	Coenzyme transport and metabolism	Cytoplasmic	0	48316000	0	2	7.4	36.424
Q9HWH6	PA4205(mexG)	hypothetical protein	Function unknown	Cytoplasmic Membrane	0	47849000	0	1	7.4	16.195
Q9HUN2	PA4932(rplI)	50S ribosomal protein L9	Translation, ribosomal structure and biogenesis	Cytoplasmic	0	47838000	0	3	23.6	15.532
Q03268	PA2604	conserved hypothetical protein	General function prediction only	Cytoplasmic Membrane	0	43617000	0	1	7.2	24.106
Q9HWF5	PA4243(secY)	secretion protein SecY	Intracellular trafficking, secretion, and vesicular transport	Cytoplasmic Membrane	0	43537000	0	1	3.6	47.832
Q9I0L1	PA2627	conserved hypothetical protein	General function prediction only	Unknown	0	42659000	0	2	9.7	23.062
G3XCW7	PA1462	probable plasmid partitioning protein	Cell cycle control, cell division, chromosome partitioning	Cytoplasmic Membrane	0	42056000	0	3	13.4	28.407
Q9HWD2	PA4266(fusA1)	elongation factor G	Translation, ribosomal structure and biogenesis	Cytoplasmic	0	40840000	0	2	3	77.784
Q9HZ47	PA3191(gtrS)	glucose transport sensor,GtrS	Signal transduction mechanisms	Cytoplasmic Membrane	0	40522000	0	3	8.2	53.049
Q9HTV7	PA5233	hypothetical protein	Cell motility	Unknown	0	39178000	0	1	6.5	15.218
Q9I0J9	PA2639(nuoD)	NADH dehydrogenase I chain C,D	Energy production and conversion	Cytoplasmic	0	36419000	0	3	6.2	68.322
Q9I2U2	PA1800(tig)	trigger factor	Posttranslational modification, protein turnover, chaperones	Cytoplasmic	0	35540000	0	4	9.6	48.581
Q9HVW4	PA4453	conserved hypothetical protein	Secondary metabolites biosynthesis, transport and catabolism	Unknown	0	35468000	0	2	7.4	23.76
Q9HX32	PA3988(lptE)	LPS-assembly lipoprotein LptE	Cell wall/membrane/envelope biogenesis	Unknown	0	35352000	0	2	10.6	22.883
Q9I2V5	PA1787(acnB)	aconitate hydratase B	Energy production and conversion	Cytoplasmic	0	35340000	0	4	5.6	93.627
Q9I0J3	PA2645(nuoJ)	NADH dehydrogenase I chain J	Energy production and conversion	Cytoplasmic Membrane	0	35223000	0	1	9	17.584
E1JGJ7	PA1555.1(ccoQ2)	cytochrome c oxidase, cbb3-type, CcoQ subunit	Posttranslational modification, protein turnover, chaperones	Cytoplasmic Membrane	0	33899000	0	1	27.9	6.7828
Q9HZS7	PA2920	probable chemotaxis transducer	Cell motility/Signal transduction mechanisms	Cytoplasmic Membrane	0	33695000	0	3	7.9	58.32
Q9HXI0	PA3822	conserved hypothetical protein	Intracellular trafficking, secretion, and vesicular transport	Cytoplasmic Membrane	0	32835000	0	2	18.8	11.862
Q9I6H6	PA0315	hypothetical protein	Function unknown	Unknown	0	32154000	0	1	11	15.463
Q9HTW5	PA5225	hypothetical protein	Function unknown	Unknown	0	32088000	0	1	6	19.358
Q9HZP6	PA2952(etfB)	electron transfer flavoprotein subunit beta-subunit	Energy production and conversion	Unknown	0	31266000	0	1	6	26.376
Q9HUU8	PA4865(ureA)	urease gamma subunit	Amino acid transport and metabolism	Cytoplasmic	0	31183000	0	2	34	10.983
Q9I2R5	PA1830	hypothetical protein	Lipid transport and metabolism	Unknown	0	30942000	0	2	26.9	11.11
Q9HUL1	PA4954(motA)	chemotaxis protein MotA	Cell motility	Cytoplasmic Membrane	0	30833000	0	1	6.4	30.094
Q9I027	PA2816	hypothetical protein	Function unknown	Unknown	0	30798000	0	1	7.9	15.283
Q9I0A0	PA2743(infC)	translation initiation factor IF-3	Translation, ribosomal structure and biogenesis	Cytoplasmic	0	30603000	0	2	16.4	20.882
Q9I0J7	PA2641(nuoF)	NADH dehydrogenase I chain F	Energy production and conversion	Cytoplasmic	0	30071000	0	2	4	48.678
O54439	PA2966(acpP)	acyl carrier protein	Secondary metabolites biosynthesis, transport and catabolism	Cytoplasmic	0	28814000	0	2	32.1	8.7406
Q9HWX5	PA4053(ribE)	6,7-dimethyl-8-ribityllumazine synthase	Coenzyme transport and metabolism	Cytoplasmic	0	28765000	0	1	7.6	16.413
Q9I3D2	PA1586(sucB)	dihydrolipoamide succinyltransferase(E2 subunit)	Energy production and conversion	Cytoplasmic	0	28030000	0	2	3.9	42.887
Q9HZG6	PA3042	hypothetical protein	Function unknown	Unknown	0	27522000	0	2	23.4	11.74
Q9HZU6	PA2901	hypothetical protein	Function unknown	Unknown	0	27363000	0	1	8.4	12.936
Q9HYN5	PA3361(lecB)	fucose-binding lectin PA-IIL	movement of cell or subcellular component/single-species biofilm formation	Unknown	0	27335000	0	1	11.3	11.863
Q9HVY9	PA4426	conserved hypothetical protein	General function prediction only	Periplasmic	0	26457000	0	1	5.2	20.619
Q9HWQ0	PA4131	probable iron-sulfur protein	Energy production and conversion	Cytoplasmic Membrane	0	26444000	0	1	2.8	63.991
Q9I043	PA2800(vacJ)	VacJ	Cell wall/membrane/envelope biogenesis	Outer Membrane	0	26276000	0	1	3	26.148
Q9HXV4	PA3686(adk)	adenylate kinase	Nucleotide transport and metabolism	Cytoplasmic	0	26261000	0	2	9.3	23.107
Q9I028	PA2815	probable acyl-CoA dehydrogenase	Lipid transport and metabolism	Cytoplasmic Membrane	0	26007000	0	3	5.3	88.762
Q9I0K0	PA2638(nuoB)	NADH dehydrogenase I chain B	Energy production and conversion	Cytoplasmic Membrane	0	25568000	0	2	12.9	25.425
Q51472	PA2738(ihfA)	integration host factor,alpha subunit	Replication, recombination and repair	Cytoplasmic	0	23814000	0	2	19	11.471
Q9I5Z5	PA0541	hypothetical protein	Energy production and conversion	Periplasmic	0	23722000	0	2	13.2	17.122
Q9I659	PA0459	probable ClpA/B protease ATP binding subunit	Posttranslational modification, protein turnover, chaperones	Cytoplasmic	0	23570000	0	4	5.5	94.174
Q51487	PA0427(oprM)	major intrinsic multiple antibiotic resistance efflux outer membrane protein OprM precursor	Intracellular trafficking, secretion, and vesicular transport	Outer Membrane	0	23102000	0	2	6.8	52.598
Q9I6D1	PA0363(coaD)	phosphopantetheine adenylyltransferase	Coenzyme transport and metabolism	Cytoplasmic	0	23063000	0	1	7.5	17.771
Q9I1M0	PA2249(bkdB)	branched-chain alpha-keto acid dehydrogenase(lipoamide component)	Energy production and conversion	Cytoplasmic	0	22880000	0	2	4.9	45.774
G3XDA5	PA0291(oprE)	anaerobically-induced outer membrane porin OprE precursor	Function unknown	Outer Membrane	0	22721000	0	3	7.4	49.666
G3XD20	PA0766(mucD)	serine protease MucD precursor	Posttranslational modification, protein turnover, chaperones	Periplasmic	0	22443000	0	2	4	50.321
Q9HX82	PA3934	conserved hypothetical protein	Function unknown	Cytoplasmic Membrane	0	21845000	0	1	1.9	70.34
Q9HZM8	PA2976(rne)	ribonuclease E	Translation, ribosomal structure and biogenesis	Cytoplasmic	0	21542000	0	4	3.8	117.46
Q9I0S3	PA2562	hypothetical protein	Function unknown	Unknown	0	20993000	0	1	4.1	17.383
Q9HWX0	PA4058	hypothetical protein	Function unknown	Unknown	0	20938000	0	1	8.3	16.945
Q9HYP7	PA3349	probable chemotaxis protein	Signal transduction mechanisms/Cell motility	Cytoplasmic	0	20700000	0	2	7.1	34.402
Q9HV81	PA4717	conserved hypothetical protein	General function prediction only	Unknown	0	20353000	0	1	4.4	31.86
Q9HVU0	PA4481(mreB)	rod shape-determining protein MreB	Cell cycle control, cell division, chromosome partitioning	Cytoplasmic	0	20073000	0	2	4.9	36.976
Q9HVZ2	PA4423	conserved hypothetical protein	General function prediction only	Cytoplasmic Membrane	0	19834000	0	3	4.1	65.629
Q9I5X3	PA0563	conserved hypothetical protein	Function unknown	Cytoplasmic Membrane	0	19540000	0	1	12	13.294
Q9HZV6	PA2891(atuF)	geranyl-CoA carboxylase, alpha-subunit (Biotin-containing)	Lipid transport and metabolism	Cytoplasmic	0	19184000	0	1	1.7	71.747
Q9HWF1	PA4247(rplR)	50S ribosomal protein L18	Translation, ribosomal structure and biogenesis	Cytoplasmic	0	19131000	0	2	18.1	12.661
Q9HWG4	PA4225(pchF)	pyochelin synthetase	Secondary metabolites biosynthesis, transport and catabolism	Unknown	0	18749000	0	3	2.3	197.08
Q9HTL9	PA5339	conserved hypothetical protein	Translation, ribosomal structure and biogenesis	Cytoplasmic	0	18667000	0	1	10.3	13.609
Q9I1P3	PA2226(qsrO)	QsrO	Function unknown	Unknown	0	18471000	0	2	14.5	18.363
Q9HW91	PA4310(pctB)	chemotaxis transducer PctB	Cell motility/Signal transduction mechanisms	Cytoplasmic Membrane	0	18454000	0	8	17.2	68.076
Q9HVZ4	PA4421	conserved hypothetical protein	Inorganic ion transport and metabolism	Cytoplasmic	0	18334000	0	1	6.6	17.111
Q9I1W8	PA2147(katE)	catalase HPII	Inorganic ion transport and metabolism	Cytoplasmic	0	18176000	0	1	1.1	77.962
G3XD72	PA1464	probable purine-binding chemotaxis protein	Signal transduction mechanisms/Cell motility	Cytoplasmic	0	17559000	0	1	10.7	17.536
G3XCZ6	PA2968(fabD)	malonyl CoA-acyl carrier protein transacylase	Lipid transport and metabolism	Cytoplasmic	0	17436000	0	1	6.1	32.444
Q9HZ05	PA3235	conserved hypothetical protein	Function unknown	Cytoplasmic Membrane	0	17155000	0	1	7.8	11.673
Q9HUW8	PA4842	hypothetical protein	Function unknown	Unknown	0	16585000	0	1	3.4	39.989
Q9HW84	PA4317	hypothetical protein	Function unknown	Cytoplasmic Membrane	0	16291000	0	1	4.5	26.709
Q9HUJ1	PA4974	probable outer membrane protein precursor	Cell wall/membrane/envelope biogenesis	Outer Membrane	0	16137000	0	1	2.5	53.405
Q9HUE2	PA5027	hypothetical protein	Signal transduction mechanisms	Cytoplasmic	0	16024000	0	1	4.1	29.793
Q9I3B3	PA1608	probable chemotaxis transducer	Signal transduction mechanisms/Cell motility	Outer Membrane	0	15931000	0	2	5.9	58.237
Q9I5F5	PA0783(putP)	sodium/proline symporter PutP	Amino acid transport and metabolism	Cytoplasmic Membrane	0	15715000	0	2	4.5	54.413
Q9I1S5	PA2190	conserved hypothetical protein	General function prediction only	Unknown	0	15536000	0	1	13.2	11.589
Q9HWG6	PA4223	probable ATP-binding component of ABC transporter	Defense mechanisms	Cytoplasmic Membrane	0	15308000	0	1	1.2	61.338
P08280	PA3617(recA)	protein RecA	Replication, recombination and repair	Cytoplasmic	0	14645000	0	1	3.2	36.879
Q9I773	PA0059(osmC)	osmotically inducible protein OsmC	Posttranslational modification, protein turnover, chaperones	Cytoplasmic	0	14619000	0	1	9.9	15.61
Q51404	PA4470(fumC1)	fumarate hydratase	Energy production and conversion	Cytoplasmic	0	14592000	0	1	1.5	48.695
Q9I5X1	PA0565	conserved hypothetical protein	Function unknown	Unknown	0	14522000	0	1	11.6	11.759
Q9HVM9	PA4553(pilX)	type 4 fimbrial biogenesis protein PilX	Cell motility/Intracellular trafficking, secretion, and vesicular transport	Unknown	0	14363000	0	1	5.1	21.124
Q9I3E3	PA1574	conserved hypothetical protein	Function unknown	Unknown	0	14229000	0	1	10.8	10.156
Q9I0K1	PA2637(nuoA)	NADH dehydrogenase I chain A	Energy production and conversion	Cytoplasmic Membrane	0	14113000	0	1	10.9	15.01
G3XD64	PA1454(fleN)	flagellar synthesis regulator FleN	Cell cycle control, cell division, chromosome partitioning	Cytoplasmic Membrane	0	13968000	0	1	3.9	30.037
Q9HZM1	PA2983	probable tolQ-type transport protein	Intracellular trafficking, secretion, and vesicular transport	Cytoplasmic Membrane	0	13957000	0	1	5.7	22.89
P72173	PA3139	probable amino acid aminotransferase	Amino acid transport and metabolism	Cytoplasmic	0	13914000	0	1	3.3	43.319
Q9I421	PA1323	hypothetical protein	Function unknown	Unknown	0	13777000	0	2	38.2	11.586
Q9HUF0	PA5019	conserved hypothetical protein	General function prediction only	Cytoplasmic	0	13338000	0	1	3.2	31.882
Q9HYP5	PA3351(flgM)	FlgM	Intracellular trafficking, secretion, and vesicular transport/Cell motility/Transcription	Extracellular	0	12887000	0	1	11.2	11.25
Q9HZ06	PA3234	probable sodium:solute symporter	General function prediction only	Cytoplasmic Membrane	0	12413000	0	1	2.4	58.729
Q9I3A7	PA1615	probable lipase	Function unknown	Cytoplasmic Membrane	0	12334000	0	1	15.9	12.457
Q9I0J6	PA2642(nuoG)	NADH dehydrogenase I chain G	Energy production and conversion	Unknown	0	12202000	0	3	4.2	98.999
Q9HXZ5	PA3635(eno)	enolase	Carbohydrate transport and metabolism	Cytoplasmic	0	12176000	0	1	2.3	45.195
Q9I2U0	PA1802(clpX)	ClpX	Posttranslational modification, protein turnover, chaperones	Cytoplasmic	0	11894000	0	1	3.1	46.991
Q9HV55	PA4744(infB)	translation initiation factor IF-2	Translation, ribosomal structure and biogenesis	Cytoplasmic	0	11646000	0	2	2.4	90.911
Q9I3G6	PA1551	probable ferredoxin	Energy production and conversion	Cytoplasmic Membrane	0	11578000	0	1	2.3	53.62
G3XCV2	PA4226(pchE)	dihydroaeruginoic acid synthetase	Secondary metabolites biosynthesis, transport and catabolism	Unknown	0	11546000	0	3	3.6	156.42
Q9HWF9	PA4235(ftnA)	Bacterial ferritin	Inorganic ion transport and metabolism	Cytoplasmic	0	11483000	0	1	5.8	17.94
Q9I2A9	PA2000(dhcB)	dehydrocarnitine CoA transferase, subunit B	Lipid transport and metabolism	Cytoplasmic	0	11467000	0	1	5.5	23.187
Q9HW33	PA4369	hypothetical protein	Function unknown	Unknown	0	11408000	0	1	6.8	21.047
Q9HTN2	PA5323(argB)	acetylglutamate kinase	Amino acid transport and metabolism	Cytoplasmic	0	11317000	0	1	2.7	31.849
P53593	PA1588(sucC)	succinyl--CoA synthetase beta chain	Energy production and conversion	Cytoplasmic	0	11184000	0	2	5.9	41.542
P26480	PA0576(rpoD)	sigma factor RpoD	Transcription	Cytoplasmic	0	11112000	0	3	3.6	69.643
Q59638	PA5016(aceF)	dihydrolipoamide acetyltransferase	Energy production and conversion	Cytoplasmic	0	10982000	0	2	3.8	56.708
Q9I013	PA2830(htpX)	heat shock protein HtpX	Posttranslational modification, protein turnover, chaperones	Cytoplasmic Membrane	0	10613000	0	1	4.8	31.593
Q9HWG5	PA4224(pchG)	pyochelin biosynthetic protein PchG	Secondary metabolites biosynthesis, transport and catabolism	Cytoplasmic	0	10516000	0	1	3.7	37.696
Q9I4W0	PA1013(purC)	phosphoribosylaminoimidazole-succinocarboxamide synthase	Nucleotide transport and metabolism	Cytoplasmic	0	10470000	0	1	5.1	26.83
Q9I083	PA2760(oprQ)	OprQ	Function unknown	Outer Membrane	0	10403000	0	2	5.4	46.85
Q9HUC7	PA5052	hypothetical protein	Cell cycle control, cell division, chromosome partitioning	Cytoplasmic Membrane	0	10352000	0	1	6.1	25.079
Q9HTR6	PA5288(glnK)	nitrogen regulatory protein P-II 2	Amino acid transport and metabolism	Cytoplasmic Membrane	0	10040000	0	2	18.8	12.286
Q9HU22	PA5163(rmlA)	glucose-1-phosphate thymidylyltransferase	Cell wall/membrane/envelope biogenesis	Cytoplasmic	0	10035000	0	1	4.4	32.457
Q9I198	PA2381	hypothetical protein	Function unknown	Unknown	0	9914700	0	1	12.5	8.9099
Q9HVC0	PA4675(chtA)	ChtA	Coenzyme transport and metabolism	Outer Membrane	0	9666700	0	1	1.6	80.952
P42513	PA4220	hypothetical protein	Function unknown	Cytoplasmic Membrane	0	9445600	0	1	9.7	9.5692
G3XD61	PA3148(wbpI)	UDP-N-acetylglucosamine 2-epimerase WbpI	Cell wall/membrane/envelope biogenesis	Cytoplasmic	0	9232500	0	1	5.6	38.907
Q9I0L7	PA2621(clpS)	ClpS	Function unknown	Cytoplasmic	0	9172100	0	1	7.4	13.937
Q9HUM3	PA4941(hflC)	protease subunit HflC	Posttranslational modification, protein turnover, chaperones	Cytoplasmic	0	9137400	0	1	3.5	33.115
Q9I658	PA0460	hypothetical protein	Function unknown	Unknown	0	8991400	0	1	7.3	18.727
Q9I508	PA0950	probable arsenate reductase	Inorganic ion transport and metabolism	Cytoplasmic	0	8735100	0	1	7.7	12.79
Q9HXI1	PA3821(secD)	secretion protein SecD	Intracellular trafficking, secretion, and vesicular transport	Cytoplasmic Membrane	0	8636300	0	1	2.3	67.674
Q9LCT3	PA4403(secA)	secretion protein SecA	Intracellular trafficking, secretion, and vesicular transport	Cytoplasmic	0	8400300	0	1	1.4	103.85
Q9I089	PA2754	conserved hypothetical protein	Function unknown	Unknown	0	8322500	0	1	28.4	11.874
Q9I4N7	PA1093	hypothetical protein	Cell motility	Unknown	0	8208200	0	1	9.8	13.033
Q9HVS6	PA4495	hypothetical protein	Function unknown	Unknown	0	7740700	0	1	8.1	24.879
Q9I4L6	PA1119(yfiB)	YfiB	Cell wall/membrane/envelope biogenesis	Outer Membrane	0	7514800	0	1	7.1	18.41
Q9HXU1	PA3699	probable transcriptional regulator	Function unknown	Cytoplasmic	0	7309600	0	1	3.4	26.345
G3XD78	PA1431(rsaL)	regulatory protein RsaL	regulation	Unknown	0	7079800	0	1	11.2	9.3925
Q9HUW0	PA4853(fis)	DNA-binding protein Fis	Transcription	Cytoplasmic	0	7060000	0	1	8.7	11.578
P57112	PA2991(sth)	soluble pyridine nucleotide transhydrogenase	Energy production and conversion	Cytoplasmic	0	6762200	0	1	2.2	51.16
Q9HXY4	PA3648(opr86)	outer membrane protein Opr86	Cell wall/membrane/envelope biogenesis	Outer Membrane	0	6727200	0	1	1.1	88.286
Q9I5Z0	PA0546(metK)	methionine adenosyltransferase	Coenzyme transport and metabolism	Cytoplasmic	0	6071300	0	1	2.3	42.709
G3XD14	PA4723(dksA)	suppressor protein DksA	Signal transduction mechanisms	Cytoplasmic	0	5739000	0	1	8.1	17.344
Q9HY79	PA3531(bfrB)	bacterioferritin	Inorganic ion transport and metabolism	Cytoplasmic	0	5729900	0	1	9.5	18.553
Q9I3D3	PA1585(sucA)	2-oxoglutarate dehydrogenase (E1 subunit)	Energy production and conversion	Cytoplasmic	0	4356600	0	2	2.4	105.88
P43336	PA0870(phhC)	aromatic amino acid aminotransferase	Amino acid transport and metabolism	Cytoplasmic	0	4138100	0	1	3.5	43.273
Q9HXI9	PA3813(iscU)	probable iron-binding protein IscU	Energy production and conversion	Cytoplasmic	0	4059200	0	1	7	13.753
Q9I1M2	PA2247(bkdA1)	2-oxoisovalerate dehydrogenase subunit alpha	Energy production and conversion	Cytoplasmic	0	3950500	0	1	2.9	45.256
Q9HTV1	PA5239(rho)	transcription termination factor Rho	Transcription	Cytoplasmic	0	3612900	0	1	2.6	47.069
Q9HUM7	PA4937(rnr)	exoribonuclease Rnase R	Transcription	Cytoplasmic	0	3502200	0	1	0.9	100.15
O82853	PA3653(frr)	ribosome recycling factor	Carbohydrate transport and metabolism	Cytoplasmic	0	2558300	0	1	5.4	20.485
Q9HTY9	PA5200(amgR)	AmgR	Transcription/Signal transduction mechanisms	Cytoplasmic	0	1715700	0	1	4	27.924
Protein IDa according to the P. aeruginosa Sequencing and Uniprot (https://www.uniprot.org/)
b,c,d,eGene nameb , Descriptionc, Functiond and Locatione according to the P. aeruginosa Sequencing and Community Annotation Project (http://www.pseudomonas.com).
Intensityf: Summed up eXtracted Ion Current (XIC) of all isotopic clusters associated with the identified AA sequence.
Peptidesg: The total number of peptide sequences associated with the protein group (i.e. for all the proteins in the group).
Sequence coverage (%)h: Percentage of the sequence that is covered by the identified peptides of the best protein sequence contained in the group.
MWI: Molecular weight of the leading protein sequence contained in the protein group.
