# Supplementary material for: Glucose-Binding of Periplasmic Protein GltB Activates GtrS-GltR Two-Component System in Pseudomonas aeruginosa
Source: Microorganisms. 2021 Feb 21;9(2):447. doi: 10.3390/microorganisms9020447 (PMC7927077; doi:10.3390/microorganisms9020447)
Supplement: Supplementary file 1 [file microorganisms-09-00447-s001.zip › microorganisms-1107194-supplementary- for proofreading/Table S5-GltR CHIP-seq.xlsx]

## Sheet: Sheet1
Annotated CHIP-seq peaks
Gene(s)a	Product Nameb	Average fold enrichmentc	Typed	Replicate 1 (SAMN15457031)e			Replicate 2 (SAMN15457030)			Replicate 3 (SAMN15457029)			Distance between Summits (bp)f
				Fold enrichment	Score	Summit	Fold enrichment	Score	Summit	Fold enrichment	Score	Summit
PA3190(gltB)	periplasm glucose binding protein	74.5818	prom.	86.1274	41377.8	3581736	74.7249	35368.8	3581736	62.8929	31282.2	3581737	1
PA5078(opgG)g	glucan biosynthesis protein G	41.5027	prom.	45.5816	17949.7	5718819	45.5816	14475.9	5718819	33.345	13330.2	5718819	0
PA4349/PA4350(olsB)	hypothetical protein	27.2029	prom./prom.	32.0966	11122.6	4878685	26.7357	8841.65	4878686	22.7763	7789.2	4878693	8
PA0311/PA0312	hypothetical protein	25.8111	prom./prom.	30.1451	10193.1	352364	25.1742	8118.32	352364	22.1141	7464.64	352369	5
PA2560/PA2561(ctpH)h	hypothetical protein/methyl-accepting chemotaxis protein CtpH	25.722	prom./prom.	30.2706	10252.3	2894795	24.9939	8035.68	2894795	21.9016	7361.17	2894794	1
PA0973(oprL)	peptidoglycan associated lipoprotein OprL	25.3412	prom.	30.1545	10197.5	1057356	24.2849	7712.51	1057355	21.5843	7207.23	1057355	1
PA0375(ftsX)	cell division protein FtsX	17.1745	inside	20.2745	5788.19	420303	16.9936	4577.83	420303	14.2552	3883.24	420305	2
PA2802/PA2803	probable transcriptional regulator/hypothetical protein	17.0457	prom./prom.	19.6533	5530.47	3158884	16.9967	4579.06	3158883	14.487	3980.57	3158883	1
PA3038(opdQ)	OpdQ	16.947	prom.	20.0455	5692.86	3400612	16.7858	4494.26	3400610	14.0096	3780.76	3400612	2
PA2808(ptrA)I/PA2809(copR)j	pseudomonas typeIII repressor A/two-component response regulator	15.1203	prom./prom.	18.0249	4868.05	3162658	14.7476	3694.65	3162649	12.5885	3201.45	3162665	16
PA5359/PA5360(phoB)	hypothetical protein/two-component response regulator	13.6868	prom./prom.	16.1048	4113.28	6026708	13.3908	3184.28	6026708	11.5648	2799.63	6026708	0
PA4248(rplF)	50S ribosomal protein L6	12.3918	inside	14.4231	3478.2	4760166	12.2418	2767.29	4760162	10.5107	2400.83	4760166	4
PA4729(panB)	3-methyl-2-oxobutanoate hydroxymethyltransferase	12.2549	inside	14.0434	3338.48	5311715	12.4312	2835.03	5311716	10.2899	2319.37	5311715	1
PA0994(cupc3)	usher CupC3	11.2411	inside	13.1995	3033.01	1076958	11.0011	2334.31	1076957	9.52279	2042.18	1076957	1
PA0469-PA0470(fiuA)	hypothetical protein/Ferrichrome receptor FiuA	10.9826	end-end	12.9045	2928	530014	10.8544	2284.4	530013	9.1889	1924.53	530008	6
PA4980	probable enoyl-CoA hydratase-isomerase	10.7082	prom.	12.9045	2928	5593572	10.2463	2080.5	5593573	8.97367	1849.69	5593574	2
PA2446(gcvH2)	glycine cleavage system protein H2	9.06587	prom.	10.6612	2161.5	2747337	8.92311	1655.01	2747338	7.61327	1396.36	2747337	1
PA4269(rpoC)	DNA-directed RNA polymerase beta* chain	8.84608	inside	10.2157	2016.65	4773121	8.68169	1580.28	4773108	7.64086	1405.19	4773109	13
PA0315-PA0316(serA)	hypothetical protein/PHGDH	8.36196	end-end	9.55368	1806.43	355179	8.38528	1489.82	355182	7.14692	1249.45	355182	3
PA1528(zipA)	cell division protein ZipA	7.96336	prom.	10.3537	2061.25	1664970	6.41425	929.076	1664967	7.12209	1241.75	1664969	3
PA1053	conserved hypothetical protein	7.91127	prom.	9.37171	1749.74	1140935	7.5877	1253.98	1140935	6.7744	1135.52	1140934	1
PA1372(fabF2)	3-oxoacyl-acyl carrier protein synthase II	7.8656	upstream	9.08933	1662.74	1489717	7.66409	1276.07	1489715	6.84339	1156.38	1489711	6
PA4928	conserved hypothetical protein	7.72017	inside	9.12071	1672.34	5529059	7.42268	1206.63	5529059	6.61711	1088.37	5529058	1
PA0842	probable glycosyl transferase	7.48212	prom.	8.77872	1568.44	918590	7.31267	1175.36	918579	6.35497	1011.11	918590	11
PA3770(guaB)	inosine-5'-monophosphate dehydrogenase	7.07784	inside	8.19514	1395.43	4228206	6.88485	1056	4228206	6.15353	952.894	4228208	2
PA0668(tyrZ)	tyrosyl-tRNA synthetase 2	6.1794	inside	7.10957	1089.26	720591	5.99254	819.501	720590	5.43608	754.226	720590	1
PA2637(nuoA)	NADH dehydrogenase I chain A	6.08993	prom.	7.74334	1265.43	2982452	5.11245	604.787	2982460	5.414	748.34	2982452	8
PA2400(pvdJ)	pyoverdine biosynthesis protein	5.54913	inside	6.52286	933.128	2671254	5.37831	667.535	2671252	4.74622	577.262	2671252	2
PA2021/PA2022	hypothetical protein/probable nucleotide sugar dehydrogenase	5.52375	prom./prom.	6.59188	951.129	2213631	5.41804	677.074	2213633	4.56134	532.427	2213628	5
PA4682	hypothetical protein	5.25515	prom.	6.275	869.328	5251857	5.01466	582.196	5251865	4.4758	512.078	5251856	9
PA0875/PA0876	conserved hypothetical protein/probable transcriptional regulator	5.24792	prom./prom.	6.03341	808.447	958318	5.09106	599.822	958316	4.61929	546.355	958310	8
PA0347(glpQ)/PA0348	glycerophosphoryl diester phosphodiesterase, periplasmic/hypothetical protein	5.23482	prom./prom.	6.15577	839.119	390954	5.01772	582.897	390960	4.53098	525.177	390958	6
PA3384(phnC)/PA3385(amrZ)	ATP-binding component of ABC phosphonate transporter/alginate and motility regulator Z	4.82848	prom./prom.	5.60985	704.973	3791067	4.59296	487.944	3791059	4.28264	467.084	3791065	8
PA2812	probable ATP-binding component of ABC transporter	4.60293	prom.	5.40591	656.71	3166541	4.38516	443.493	3166545	4.01773	407.619	3166541	4
PA4239(rpsD)	30S ribosomal protein S4	4.51534	prom.	5.1455	596.635	4756066	4.44627	456.425	4756064	3.95426	393.773	4756066	2
PA3822	conserved hypothetical protein	4.50647	prom.	5.36512	647.184	4279365	4.18347	401.688	4279364	3.97082	397.37	4279365	1
PA0673/PA0674(vreA)	hypothetical protein	4.40782	prom./prom.	5.13295	593.786	734076	4.46461	460.327	734083	3.62589	324.755	734071	12
PA4727(pcnB)	poly(A) polymerase	4.39149	upstream	5.06706	578.894	5308464	4.26903	419.259	5308446	3.83837	368.905	5308474	28
PA3014(faoA)/PA3015	fatty-acid oxidation complex alpha-subunit/hypothetical protein	4.16421	prom./prom.	4.70938	500.162	3376995	4.19875	404.807	3376993	3.5845	316.379	3376990	5
PA1525(alkB2)/PA1526	alkane-1-monooxygenase 2/probable transcriptional regulator	4.1437	prom./prom.	4.8192	523.947	1660660	3.99706	364.276	1660657	3.61485	322.514	1660658	3
PA1760	probable transcriptional regulator	4.09945	inside	4.82233	524.632	1903789	4.01845	368.507	1903789	3.45757	291.164	1903778	11
PA5462	hypothetical protein	3.99818	inside	4.62781	482.722	6152198	3.97262	359.46	6152178	3.3941	278.83	6152185	20
PA4360	hypothetical protein	3.97659	prom.	4.59643	476.067	4888544	3.68537	304.507	4888548	3.64797	329.253	4888546	4
PA5324(sphR)/PA5325(sphA)	Sphingosine-responsive Regulator, SphR/hypothetical protein	3.88883	prom./prom.	4.45525	446.489	5995925	3.70676	308.492	5995917	3.50448	300.399	5995917	8
PA0955	hypothetical protein	3.81416	inside	4.47721	451.05	1041447	3.81677	329.265	1041437	3.14851	232.891	1041446	10
PA0690(pdtA)	phosphate depletion regulated TPS partner A, PdtA	3.75023	inside	4.26072	406.756	756137	3.58758	286.513	756138	3.40238	280.428	756117	21
PA1582(sdhD)	succinate dehydrogenase (D subunit)	3.74463	prom.	4.27327	409.283	1721112	3.65481	298.844	1721118	3.3058	261.98	1721115	6
PA2763	hypothetical protein	3.69342	prom.	4.20425	395.448	3122647	3.46534	264.553	3122642	3.41066	282.029	3122638	9
PA3080	hypothetical protein	3.68433	prom.	4.37053	429.039	3456445	3.48979	268.897	3456474	3.19266	240.934	3456445	29
PA0609(trpE)	anthranilate synthetase component I	3.67929	inside	4.22621	399.833	672083	3.54174	278.207	672090	3.26993	255.24	672095	12
PA1165(pcpS)	4'-phosphopantetheinyl transferase	3.64424	prom.	4.1164	378.067	1264980	3.61814	292.096	1264975	3.19818	241.946	1264950	30
PA0938(wzz2)-PA0939	hypothetical protein	3.47212	end-end	4.05051	365.201	1029730	3.26977	230.701	1029710	3.09608	223.466	1029723	20
PA5299	hypothetical protein	3.44742	inside	3.93442	342.895	5967762	3.36144	246.368	5967756	3.04641	214.666	5967766	10
PA5299	hypothetical protein	3.39314	prom.	3.89991	342.895	5969354	3.2331	224.535	5969349	3.04641	214.666	5969350	4
PA0259(tla3)	Type 6 lipase adaptor, Tla3	3.32849	inside	3.80265	336.354	290412	3.17504	214.894	290409	3.00778	207.91	290413	4
Annotated CHIP-seq peaks
a,bAnotated Gene aand product name baccording to the P. aeruginosa Sequencing and Community Annotation Project (http://www.pseudomonas.com). cAverage fold enrichment of three biological replicates, which are shown in the column Replicate 1 , Replicate 2, and Replicate 3, respectively. dprom. = the summit of ChIP-seq peak is in a potential promoter region of the relative gene(s) (within 500 bp ups…

## Sheet: Sheet2-Replicate 1
Gene(s)a	Product Name	Peak #	Summitb	Start	End	Distancec	Typed	Score	Fold_enrichment
PA3190(gltB)	periplasm glucose binding protein	chip2_n_peak_705	3581736	3580683	3582977	-90	prom.	41377.8	86.1274
PA5078(opgG)	glucan biosynthesis protein G	chip2_n_peak_1334	5718819	5718224	5720106	-394	prom.	17949.7	45.5816
PA4349/PA4350(olsB)	hypothetical protein	chip2_n_peak_1118	4878685	4877687	4880462	-98/-105	prom./prom.	11122.6	32.0966
PA2560/PA2561(ctpH)	hypothetical protein/methyl-accepting chemotaxis protein CtpH	chip2_n_peak_591	2894795	2894171	2896187	-56/-113	prom./prom.	10252.3	30.2706
PA0973(oprL)	peptidoglycan associated lipoprotein OprL	chip2_n_peak_299	1057356	1056151	1058680	-44	prom.	10197.5	30.1545
PA0311/PA0312	hypothetical protein	chip2_n_peak_120	352364	351449	353039	-200/-66	prom./prom.	10193.1	30.1451
PA0375(ftsX)	cell division protein FtsX	chip2_n_peak_139	420303	419833	420768	+741	inside	5788.19	20.2745
PA3038(opdQ)	OpdQ	chip2_n_peak_674	3400612	3400082	3401075	-72	prom.	5692.86	20.0455
PA2802/PA2803	probable transcriptional regulator/hypothetical protein	chip2_n_peak_625	3158884	3158139	3159773	-92/42	prom./prom.	5530.47	19.6533
PA2808(ptrA)/PA2809(copR)	pseudomonas typeIII repressor A/two-component response regulator	chip2_n_peak_627	3162658	3161994	3163918	-79/-47	prom./prom.	4868.05	18.0249
PA5359/PA5360(phoB)	hypothetical protein/two-component response regulator	chip2_n_peak_1418	6026708	6025758	6027831	-34/-71	prom./prom.	4113.28	16.1048
PA4248(rplF)	50S ribosomal protein L6	chip2_n_peak_1089	4760166	4759705	4760533	+302	inside	3478.2	14.4231
PA4729(panB)	3-methyl-2-oxobutanoate hydroxymethyltransferase	chip2_n_peak_1209	5311715	5311003	5312144	+251	inside	3338.48	14.0434
PA0994(cupc3)	usher CupC3	chip2_n_peak_303	1076958	1076528	1077346	+2174	inside	3033.01	13.1995
PA0469-PA0470(fiuA)	hypothetical protein/Ferrichrome receptor FiuA	chip2_n_peak_169	530014	529455	530610	+1015 - +2423	end-end	2928	12.9045
PA4980	probable enoyl-CoA hydratase-isomerase	chip2_n_peak_1295	5593572	5592616	5594068	-148	prom.	2928	12.9045
PA2446(gcvH2)	glycine cleavage system protein H2	chip2_n_peak_560	2747337	2746854	2747747	-264	prom.	2161.5	10.6612
PA1528(zipA)	cell division protein ZipA	chip2_n_peak_413	1664970	1664555	1665392	-95	prom.	2061.25	10.3537
PA4269(rpoC)	DNA-directed RNA polymerase beta* chain	chip2_n_peak_1094	4773121	4772778	4773664	+3357	inside	2016.65	10.2157
PA0315-PA0316(serA)	hypothetical protein/PHGDH	chip2_n_peak_121	355179	353856	355718	+425 - +1298	end-end	1806.43	9.55368
PA1053	conserved hypothetical protein	chip2_n_peak_313	1140935	1140017	1141295	-333	prom.	1749.74	9.37171
PA4928	conserved hypothetical protein	chip2_n_peak_1275	5529059	5528291	5529427	+1843	inside	1672.34	9.12071
PA1372(fabF2)	3-oxoacyl-acyl carrier protein synthase II	chip2_n_peak_389	1489717	1489406	1490805	-622	upstream	1662.74	9.08933
PA0842	probable glycosyl transferase	chip2_n_peak_272	918590	917794	918983	-61	prom.	1568.44	8.77872
PA3770(guaB)	inosine-5'-monophosphate dehydrogenase	chip2_n_peak_911	4228206	4227743	4228653	+580	inside	1395.43	8.19514
PA2637(nuoA)	NADH dehydrogenase I chain A	chip2_n_peak_598	2982452	2982057	2982770	-329	prom.	1265.43	7.74334
PA0668(tyrZ)	tyrosyl-tRNA synthetase 2	chip2_n_peak_228	720591	720294	720978	+234	inside	1089.26	7.10957
PA0165	hypothetical protein	chip2_n_peak_65	188798	188216	189161	-322	prom.	984.943	6.72052
PA2021/PA2022	hypothetical protein/probable nucleotide sugar dehydrogenase	chip2_n_peak_477	2213631	2213213	2214108	-92/-62	prom./prom.	951.129	6.59188
PA2400(pvdJ)	pyoverdine biosynthesis protein	chip2_n_peak_539	2671254	2670615	2671541	+375	inside	933.128	6.52286
PA0668.1	16S ribosomal RNA	chip2_n_peak_229	723247	721747	727251	+1151	inside	881.339	6.32206
PA0668.4	23S ribosomal RNA	chip2_n_peak_229	723247	721747	727251	-857	upstream	881.339	6.32206
PA4682	hypothetical protein	chip2_n_peak_1196	5251857	5251548	5252186	-191	prom.	869.328	6.275
PA0347(glpQ)/PA0348	glycerophosphoryl diester phosphodiesterase, periplasmic/hypothetical protein	chip2_n_peak_132	390954	390521	391612	-70/-140	prom./prom.	839.119	6.15577
PA0875/PA0876	conserved hypothetical protein/probable transcriptional regulator	chip2_n_peak_285	958318	957945	958730	-132/-88	prom./prom.	808.447	6.03341
PA3384(phnC)/PA3385(amrZ)	ATP-binding component of ABC phosphonate transporter/alginate and motility regulator Z	chip2_n_peak_776	3791067	3790431	3792823	-81/-280	prom./prom.	704.973	5.60985
PA2812	probable ATP-binding component of ABC transporter	chip2_n_peak_628	3166541	3166241	3166951	-70	prom.	656.71	5.40591
PA3822	conserved hypothetical protein	chip2_n_peak_931	4279365	4278718	4279801	-20	prom.	647.184	5.36512
PA4239(rpsD)	30S ribosomal protein S4	chip2_n_peak_1088	4756066	4755668	4757114	+1	prom.	596.635	5.1455
PA0673/PA0674(vreA)	hypothetical protein	chip2_n_peak_232	734076	733741	734619	-83/-83	prom./prom.	593.786	5.13295
PA4727(pcnB)	poly(A) polymerase	chip2_n_peak_1208	5308464	5308141	5308816	-862	upstream	578.894	5.06706
PA1760	probable transcriptional regulator	chip2_n_peak_442	1903789	1903248	1904304	+2265	inside	524.632	4.82233
PA1525(alkB2)/PA1526	alkane-1-monooxygenase 2/probable transcriptional regulator	chip2_n_peak_411	1660660	1660395	1661058	-114/-67	prom./prom.	523.947	4.8192
PA3014(faoA)/PA3015	fatty-acid oxidation complex alpha-subunit/hypothetical protein	chip2_n_peak_667	3376995	3376711	3377385	-388/-40	prom./prom.	500.162	4.70938
PA5462	hypothetical protein	chip2_n_peak_1447	6152198	6151586	6152542	+134	inside	482.722	4.62781
PA4360	hypothetical protein	chip2_n_peak_1122	4888544	4888202	4889534	-349	prom.	476.067	4.59643
PA0955	hypothetical protein	chip2_n_peak_298	1041447	1041150	1041783	+233	inside	451.05	4.47721
PA5324(sphR)/PA5325(sphA)	Sphingosine-responsive Regulator, SphR/hypothetical protein	chip2_n_peak_1406	5995925	5995031	5996194	-114/-111	prom./prom.	446.489	4.45525
PA3080	hypothetical protein	chip2_n_peak_686	3456445	3456026	3456794	-82	prom.	429.039	4.37053
PA1582(sdhD)	succinate dehydrogenase (D subunit)	chip2_n_peak_421	1721112	1720844	1721413	-12	prom.	409.283	4.27327
PA0690(pdtA)	phosphate depletion regulated TPS partner A, PdtA	chip2_n_peak_243	756137	755857	756904	+6180	inside	406.756	4.26072
PA0609(trpE)	anthranilate synthetase component I	chip2_n_peak_215	672083	671757	672440	+1103	inside	399.833	4.22621
PA2763	hypothetical protein	chip2_n_peak_619	3122647	3122350	3122932	-61	prom.	395.448	4.20425
PA2522(czcC)/PA2523(czcR)	outer membrane protein precursor CzcC/two-component response regulator	chip2_n_peak_581	2843469	2842990	2843950	-164/-349	prom./prom.	393.573	4.19483
PA2740(pheS)	phenylalanyl-tRNA synthetase, alpha-subunit	chip2_n_peak_616	3103587	3103242	3103880	-42	prom.	383.007	4.1415
PA4525(pilA)/PA4526(pilB)	type 4 fimbrial precursor PilA/type 4 fimbrial biogenesis protein PilB	chip2_n_peak_1156	5069672	5069454	5069979	-141/-91	prom./prom.	381.77	4.13522
PA1165(pcpS)	4'-phosphopantetheinyl transferase	chip2_n_peak_334	1264980	1264484	1265618	-61	prom.	378.067	4.1164
PA5277(lysA)	diaminopimelate decarboxylase	chip2_n_peak_1388	5941483	5941221	5941794	-4	prom.	373.148	4.0913
PA4687(hitA)	ferric iron-binding periplasmic protein HitA	chip2_n_peak_1198	5257666	5257260	5258063	-30	prom.	367.03	4.05992
PA0938(wzz2)-PA0939	hypothetical protein	chip2_n_peak_295	1029730	1029468	1030023	+1558 - +421	end-end	365.201	4.05051
PA5299	hypothetical protein	chip2_n_peak_1400	5967762	5967388	5968467	+1383	inside	342.895	3.93442
PA5299	hypothetical protein	chip2_n_peak_1401	5969354	5968930	5969686	-209	prom.	342.895	3.93442
PA0259(tla3)	Type 6 lipase adaptor, Tla3	chip2_n_peak_96	290412	289657	290949	+742	inside	336.354	3.89991
PA4265(tufA)	elongation factor Tu	chip2_n_peak_1093	4768975	4768263	4769174	+29	prom.	318.149	3.80265
PA3146(wbpK)	probable NAD-dependent epimerase/dehydratase WbpK	chip2_n_peak_700	3530374	3530079	3530658	+84	inside	267.277	3.52027
PA1726(bglX)	periplasmic beta-glucosidase	chip2_n_peak_439	1866515	1866276	1866766	+2020	inside	262.359	3.49203
PA3295/PA3296(phoA)	probable HIT family protein/alkaline phosphatase	chip2_n_peak_735	3689436	3689224	3690367	-120/-85	prom./prom.	262.359	3.49203
PA5530	C5-dicarboxylate transporter	chip2_n_peak_1469	6224406	6224161	6224635	+1232	inside	261.27	3.48576
PA4465	conserved hypothetical protein	chip2_n_peak_1133	4995975	4995725	4996228	+746	inside	256.93	3.46066
PA2549	conserved hypothetical protein	chip2_n_peak_587	2880383	2880098	2880609	-137	prom.	241.412	3.36967
PA0620	probable bacteriophage protein	chip2_n_peak_218	678780	678467	679048	-41	prom.	240.354	3.3634
PA2147(katE)	catalase HPII	chip2_n_peak_493	2362369	2362133	2362593	+415	inside	236.664	3.34143
PA1260(lhpP)	ABC transporter periplasmic-binding protein, LhpP	chip2_n_peak_359	1369376	1369175	1369837	-216	prom.	229.865	3.30065
PA2165	probable glycogen synthase	chip2_n_peak_496	2389791	2389462	2389992	+96	inside	222.106	3.25359
PA3802(hisS)	histidyl-tRNA synthetase	chip2_n_peak_928	4262045	4261776	4262297	+314	inside	222.106	3.25359
PA3277	probable short-chain dehydrogenase	chip2_n_peak_727	3670688	3670405	3670952	-55	prom.	212.92	3.19711
PA3478(rhlB)	rhamnosyltransferase chain B	chip2_n_peak_818	3890868	3890466	3892238	+1187	inside	212.92	3.19711
PA0285	conserved hypothetical protein	chip2_n_peak_110	320513	320001	320742	+81	inside	198.906	3.10926
a The slash denotes a peak sited in the potential promoter region shared by two divergently transcribed genes; the line indicates a peak sited in downstream region of two divergently transcribed genes. b Summit determined by MACS according to the CHIP-seq data c The "Distance" column designates the distance (in bp) from the midpoint position of the calculated peak to the relative translational st…

## Sheet: Sheet3-Replicate 2
Gene(s)a	Product Name	Peak #	Summitb	Start	End	Distancec	Typed	Score	Fold_enrichment
PA3190(gltB)	periplasm glucose binding protein	chip3_n_peak_707	3581736	3580773	3584402	-90	prom.	35368.8	74.7249
PA5078(opgG)	glucan biosynthesis protein G	chip3_n_peak_1311	5718819	5718217	5720030	-394	prom.	14475.9	38.1371
PA4349/PA4350(olsB)	hypothetical protein	chip3_n_peak_1103	4878686	4877786	4880483	-99/-104	prom./prom.	8841.65	26.7357
PA0311/PA0312	hypothetical protein	chip3_n_peak_118	352364	351429	353011	-200/-66	prom./prom.	8118.32	25.1742
PA2560/PA2561(ctpH)	hypothetical protein/methyl-accepting chemotaxis protein CtpH	chip3_n_peak_580	2894795	2893881	2896054	-56/-113	prom./prom.	8035.68	24.9939
PA0973(oprL)	peptidoglycan associated lipoprotein OprL	chip3_n_peak_314	1057355	1056232	1058581	-45	prom.	7712.51	24.2849
PA2802/PA2803	probable transcriptional regulator/hypothetical protein	chip3_n_peak_610	3158883	3158097	3160156	-91/-43	prom./prom.	4579.06	16.9967
PA0375(ftsX)	cell division protein FtsX	chip3_n_peak_139	420303	419781	420812	+741	inside	4577.83	16.9936
PA3038(opdQ)	OpdQ	chip3_n_peak_668	3400610	3400029	3401086	-74	prom.	4494.26	16.7858
PA2808(ptrA)/PA2809(copR)	pseudomonas typeIII repressor A/two-component response regulator	chip3_n_peak_612	3162649	3162003	3163169	-70/-56	prom./prom.	3694.65	14.7476
PA5359/PA5360(phoB)	hypothetical protein/two-component response regulator	chip3_n_peak_1408	6026708	6025573	6027853	-34/-71	prom./prom.	3184.28	13.3908
PA4729(panB)	3-methyl-2-oxobutanoate hydroxymethyltransferase	chip3_n_peak_1201	5311716	5311014	5312186	+252	inside	2835.03	12.4312
PA4248(rplF)	50S ribosomal protein L6	chip3_n_peak_1067	4760162	4759676	4760541	+306	inside	2767.29	12.2418
PA0994(cupc3)	usher CupC3	chip3_n_peak_318	1076957	1076575	1077370	+2173	inside	2334.31	11.0011
PA0469-PA0470(fiuA)	hypothetical protein/Ferrichrome receptor FiuA	chip3_n_peak_175	530013	529248	530687	+1014 - +2424	end-end	2284.4	10.8544
PA4980	probable enoyl-CoA hydratase-isomerase	chip3_n_peak_1269	5593573	5592591	5594145	-149	prom.	2080.5	10.2463
PA2446(gcvH2)	glycine cleavage system protein H2	chip3_n_peak_549	2747338	2746897	2747747	-265	prom.	1655.01	8.92311
PA4269(rpoC)	DNA-directed RNA polymerase beta* chain	chip3_n_peak_1072	4773108	4772738	4773777	+3370	inside	1580.28	8.68169
PA0315-PA0316(serA)	hypothetical protein/PHGDH	chip3_n_peak_119	355182	353829	355603	+428 - +1295	end-end	1489.82	8.38528
PA1372(fabF2)	3-oxoacyl-acyl carrier protein synthase II	chip3_n_peak_396	1489715	1489428	1490345	-620	upstream	1276.07	7.66409
PA1053	conserved hypothetical protein	chip3_n_peak_330	1140935	1139952	1141286	-333	prom.	1253.98	7.5877
PA4928	conserved hypothetical protein	chip3_n_peak_1255	5529059	5527967	5529397	+1843	inside	1206.63	7.42268
PA0842	probable glycosyl transferase	chip3_n_peak_288	918579	918087	918985	-50	prom.	1175.36	7.31267
PA3770(guaB)	inosine-5'-monophosphate dehydrogenase	chip3_n_peak_907	4228206	4227749	4228588	+580	inside	1056	6.88485
PA1528(zipA)	cell division protein ZipA	chip3_n_peak_419	1664967	1664542	1665412	-98	prom.	929.076	6.41425
PA0668(tyrZ)	tyrosyl-tRNA synthetase 2	chip3_n_peak_242	720590	720301	720958	+233	inside	819.501	5.99254
PA2021/PA2022	hypothetical protein/probable nucleotide sugar dehydrogenase	chip3_n_peak_483	2213633	2213247	2214020	-94/-60	prom./prom.	677.074	5.41804
PA2400(pvdJ)	pyoverdine biosynthesis protein	chip3_n_peak_527	2671252	2670560	2671572	+377	inside	667.535	5.37831
PA2637(nuoA)	NADH dehydrogenase I chain A	chip3_n_peak_585	2982460	2982026	2982741	-321	prom.	604.787	5.11245
PA0875/PA0876	conserved hypothetical protein/probable transcriptional regulator	chip3_n_peak_298	958316	957561	958726	-130/-90	prom./prom.	599.822	5.09106
PA0347(glpQ)/PA0348	glycerophosphoryl diester phosphodiesterase, periplasmic/hypothetical protein	chip3_n_peak_131	390960	390518	391611	-76/-134	prom./prom.	582.897	5.01772
PA4682	hypothetical protein	chip3_n_peak_1181	5251865	5251549	5252219	-199	prom.	582.196	5.01466
PA3384(phnC)/PA3385(amrZ)	ATP-binding component of ABC phosphonate transporter/alginate and motility regulator Z	chip3_n_peak_773	3791059	3790498	3792026	-73/-288	prom./prom.	487.944	4.59296
PA0673/PA0674(vreA)	hypothetical protein	chip3_n_peak_247	734083	733731	734748	-90/-76	prom./prom.	460.327	4.46461
PA4239(rpsD)	30S ribosomal protein S4	chip3_n_peak_1066	4756064	4755762	4757116	+3	prom.	456.425	4.44627
PA2812	probable ATP-binding component of ABC transporter	chip3_n_peak_613	3166545	3166230	3166922	-74	prom.	443.493	4.38516
PA4727(pcnB)	poly(A) polymerase	chip3_n_peak_1200	5308446	5308050	5308829	-880	upstream	419.259	4.26903
PA3014(faoA)/PA3015	fatty-acid oxidation complex alpha-subunit/hypothetical protein	chip3_n_peak_661	3376993	3376701	3377326	-386/-42	prom./prom.	404.807	4.19875
PA3822	conserved hypothetical protein	chip3_n_peak_921	4279364	4278950	4279813	-19	prom.	401.688	4.18347
PA1760	probable transcriptional regulator	chip3_n_peak_450	1903789	1903199	1904305	+2265	inside	368.507	4.01845
PA1525(alkB2)/PA1526	alkane-1-monooxygenase 2/probable transcriptional regulator	chip3_n_peak_417	1660657	1660366	1661027	-111/-70	prom./prom.	364.276	3.99706
PA5462	hypothetical protein	chip3_n_peak_1445	6152178	6151546	6153080	+114	inside	359.46	3.97262
PA0668.4	23S ribosomal RNA	chip3_n_peak_244	725247	724911	726923	+1143	inside	357.659	3.96345
PA0955	hypothetical protein	chip3_n_peak_313	1041437	1041105	1041795	+243	inside	329.265	3.81677
PA5277(lysA)	diaminopimelate decarboxylase	chip3_n_peak_1376	5941480	5941209	5941852	-7	prom.	308.492	3.70676
PA5324(sphR)/PA5325(sphA)	Sphingosine-responsive Regulator, SphR/hypothetical protein	chip3_n_peak_1394	5995917	5995044	5996192	-106/-119	prom.	308.492	3.70676
PA4360	hypothetical protein	chip3_n_peak_1105	4888548	4888207	4889479	-353	prom.	304.507	3.68537
PA1582(sdhD)	succinate dehydrogenase (D subunit)	chip3_n_peak_428	1721118	1720851	1721386	-6	prom.	298.844	3.65481
PA1165(pcpS)	4'-phosphopantetheinyl transferase	chip3_n_peak_349	1264975	1264210	1265315	-56	prom.	292.096	3.61814
PA0690(pdtA)	phosphate depletion regulated TPS partner A, PdtA	chip3_n_peak_257	756138	755873	756868	+6181	inside	286.513	3.58758
PA0609(trpE)	anthranilate synthetase component I	chip3_n_peak_229	672090	671745	672445	+1110	inside	278.207	3.54174
PA3080	hypothetical protein	chip3_n_peak_681	3456474	3455985	3456739	-111	prom.	268.897	3.48979
PA2763	hypothetical protein	chip3_n_peak_605	3122642	3122339	3122983	-56	prom.	264.553	3.46534
PA4687(hitA)	ferric iron-binding periplasmic protein HitA	chip3_n_peak_1183	5257667	5257237	5258053	-29	prom.	255.94	3.41645
PA2740(pheS)	phenylalanyl-tRNA synthetase, alpha-subunit	chip3_n_peak_602	3103607	3103237	3103921	-62	prom.	253.802	3.40423
PA5299	hypothetical protein	chip3_n_peak_1387	5967756	5967335	5968578	+1389	inside	246.368	3.36144
PA3146(wbpK)	probable NAD-dependent epimerase/dehydratase WbpK	chip3_n_peak_699	3530380	3530063	3530687	+78	inside	232.769	3.28199
PA0938(wzz2)-PA0939	hypothetical protein	chip3_n_peak_310	1029710	1029463	1030019	+1538 - +441	end-end	230.701	3.26977
PA5299	hypothetical protein	chip3_n_peak_1388	5969349	5968805	5969674	-204	prom.	224.535	3.2331
PA4265(tufA)	elongation factor Tu	chip3_n_peak_1071	4768963	4768161	4769183	+41	prom.	219.95	3.2056
PA0259(tla3)	Type 6 lipase adaptor, Tla3	chip3_n_peak_101	290409	289738	290871	+745	inside	214.894	3.17504
PA2522(czcC)/PA2523(czcR)	outer membrane protein precursor CzcC/two-component response regulator	chip3_n_peak_570	2843450	2843131	2844014	-145/-368	prom./prom.	207.389	3.1292
PA2165	probable glycogen synthase	chip3_n_peak_496	2389773	2389441	2389986	+114	inside	194.122	3.04669
PA0620	probable bacteriophage protein	chip3_n_peak_232	678771	678426	679084	-50	prom.	189.769	3.01919
a The slash denotes a peak sited in the potential promoter region shared by two divergently transcribed genes; the line indicates a peak sited in downstream region of two divergently transcribed genes. b Summit determined by MACS according to the CHIP-seq data c The "Distance" column designates the distance (in bp) from the midpoint position of the calculated peak to the relative translational st…

## Sheet: Sheet4-Replicate 3
Gene(s)a	Product Name	Peak #	Summitb	Start	End	Distancec	Typed	Score	Fold_enrichment
PA3190(gltB)	periplasm glucose binding protein	chip4_n_peak_833	3581737	3580688	3582587	-91	prom.	31282.2	62.8929
PA5078(opgG)	glucan biosynthesis protein G	chip4_n_peak_1575	5718819	5718239	5720042	-394	prom.	13330.2	33.345
PA4349/PA4350(olsB)	hypothetical protein	chip4_n_peak_1313	4878693	4877678	4880464	-106/-97	prom./prom.	7789.2	22.7763
PA0311/PA0312	hypothetical protein	chip4_n_peak_125	352369	351584	352950	-205/-61	prom./prom.	7464.64	22.1141
PA2560/PA2561(ctpH)	hypothetical protein/methyl-accepting chemotaxis protein CtpH	chip4_n_peak_694	2894794	2894190	2896275	-55/-114	prom./prom.	7361.17	21.9016
PA0973(oprL)	peptidoglycan associated lipoprotein OprL	chip4_n_peak_334	1057355	1056148	1058550	-45	prom.	7207.23	21.5843
PA2802/PA2803	probable transcriptional regulator/hypothetical protein	chip4_n_peak_732	3158883	3158067	3160106	-91/-43	prom./prom.	3980.57	14.487
PA0375(ftsX)	cell division protein FtsX	chip4_n_peak_149	420305	419832	420699	+743	inside	3883.24	14.2552
PA3038(opdQ)	OpdQ	chip4_n_peak_795	3400612	3400116	3401066	-72	prom.	3780.76	14.0096
PA2808(ptrA)/PA2809(copR)	pseudomonas typeIII repressor A/two-component response regulator	chip4_n_peak_733	3162665	3162006	3163265	-86/-40	prom./prom.	3201.45	12.5885
PA5359/PA5360(phoB)	hypothetical protein/two-component response regulator	chip4_n_peak_1675	6026708	6025853	6027705	-30/-71	prom./prom.	2799.63	11.5648
PA4248(rplF)	50S ribosomal protein L6	chip4_n_peak_1277	4760166	4759748	4760500	+302	inside	2400.83	10.5107
PA4729(panB)	3-methyl-2-oxobutanoate hydroxymethyltransferase	chip4_n_peak_1426	5311715	5310882	5312111	+251	inside	2319.37	10.2899
PA0994(cupc3)	usher CupC3	chip4_n_peak_338	1076957	1076585	1077278	+2173	inside	2042.18	9.52279
PA0469-PA0470(fiuA)	hypothetical protein/Ferrichrome receptor FiuA	chip4_n_peak_192	530008	529014	530528	+1009 - +2429	end-end	1924.53	9.1889
PA4980	probable enoyl-CoA hydratase-isomerase	chip4_n_peak_1523	5593574	5592674	5593948	-150	prom.	1849.69	8.97367
PA4269(rpoC)	DNA-directed RNA polymerase beta* chain	chip4_n_peak_1282	4773109	4772773	4773664	+3369	inside	1405.19	7.64086
PA2446(gcvH2)	glycine cleavage system protein H2	chip4_n_peak_653	2747337	2746880	2747735	-264	prom.	1396.36	7.61327
PA0315-PA0316(serA)	hypothetical protein/PHGDH	chip4_n_peak_126	355182	354276	355639	+428 - +1295	end-end	1249.45	7.14692
PA1528(zipA)	cell division protein ZipA	chip4_n_peak_479	1664969	1664562	1665363	-96	prom.	1241.75	7.12209
PA1372(fabF2)	3-oxoacyl-acyl carrier protein synthase II	chip4_n_peak_444	1489711	1489429	1490403	-616	upstream	1156.38	6.84339
PA1053	conserved hypothetical protein	chip4_n_peak_351	1140934	1139974	1141578	-334	prom.	1135.52	6.7744
PA4928	conserved hypothetical protein	chip4_n_peak_1504	5529058	5528265	5529371	+1844	inside	1088.37	6.61711
PA0842	probable glycosyl transferase	chip4_n_peak_305	918590	918104	918995	-61	prom.	1011.11	6.35497
PA3770(guaB)	inosine-5'-monophosphate dehydrogenase	chip4_n_peak_1076	4228208	4227791	4228604	+578	inside	952.894	6.15353
PA0668.1	16S ribosomal RNA	chip4_n_peak_248	723248	721736	727246	+1152	inside	772.711	5.50506
PA0668(tyrZ)	tyrosyl-tRNA synthetase 2	chip4_n_peak_247	720590	720314	720924	+233	inside	754.226	5.43608
PA2637(nuoA)	NADH dehydrogenase I chain A	chip4_n_peak_699	2982452	2982099	2982794	-329	prom.	748.34	5.414
PA0165	hypothetical protein	chip4_n_peak_66	188797	188187	189084	-323	prom.	645.572	5.0194
PA2400(pvdJ)	pyoverdine biosynthesis protein	chip4_n_peak_623	2671252	2670681	2671566	+377	inside	577.262	4.74622
PA0875/PA0876	conserved hypothetical protein/probable transcriptional regulator	chip4_n_peak_316	958310	957979	958724	-124/-96	prom./prom.	546.355	4.61929
PA2021/PA2022	hypothetical protein/probable nucleotide sugar dehydrogenase	chip4_n_peak_559	2213628	2213239	2214056	-89/-65	prom./prom.	532.427	4.56134
PA0347(glpQ)/PA0348	glycerophosphoryl diester phosphodiesterase, periplasmic/hypothetical protein	chip4_n_peak_138	390958	390518	391351	-74/-136	prom./prom.	525.177	4.53098
PA4682	hypothetical protein	chip4_n_peak_1406	5251856	5251554	5252168	-190	prom.	512.078	4.4758
PA3384(phnC)/PA3385(amrZ)	ATP-binding component of ABC phosphonate transporter/alginate and motility regulator Z	chip4_n_peak_911	3791065	3790493	3792048	-79/-282	prom./prom.	467.084	4.28264
PA2812	probable ATP-binding component of ABC transporter	chip4_n_peak_735	3166541	3166238	3166903	-70	prom.	407.619	4.01773
PA3822	conserved hypothetical protein	chip4_n_peak_1091	4279365	4278988	4279765	-20	prom.	397.37	3.97082
PA4239(rpsD)	30S ribosomal protein S4	chip4_n_peak_1276	4756066	4755772	4756783	+1	prom.	393.773	3.95426
PA4727(pcnB)	poly(A) polymerase	chip4_n_peak_1425	5308474	5308126	5308828	-852	upstream	368.905	3.83837
PA4360	hypothetical protein	chip4_n_peak_1316	4888546	4888262	4889480	-351	prom.	329.253	3.64797
PA0673/PA0674(vreA)	hypothetical protein	chip4_n_peak_252	734071	733791	734573	-78/-88	prom./prom.	324.755	3.62589
PA1525(alkB2)/PA1526	alkane-1-monooxygenase 2/probable transcriptional regulator	chip4_n_peak_477	1660658	1660395	1660984	-112/-69	prom./prom.	322.514	3.61485
PA3014(faoA)/PA3015	fatty-acid oxidation complex alpha-subunit/hypothetical protein	chip4_n_peak_789	3376990	3376735	3377373	-383/-45	prom./prom.	316.379	3.5845
PA5324(sphR)/PA5325(sphA)	Sphingosine-responsive Regulator, SphR/hypothetical protein	chip4_n_peak_1664	5995917	5995516	5996156	-109/-119	prom./prom.	300.399	3.50448
PA1760	probable transcriptional regulator	chip4_n_peak_514	1903778	1903354	1904269	+2254	inside	291.164	3.45757
PA2763	hypothetical protein	chip4_n_peak_723	3122638	3122348	3122895	-52	prom.	282.029	3.41066
PA0690(pdtA)	phosphate depletion regulated TPS partner A, PdtA	chip4_n_peak_265	756117	755865	757807	+6160	inside	280.428	3.40238
PA5462	hypothetical protein	chip4_n_peak_1716	6152185	6151529	6153055	+121	inside	278.83	3.3941
PA1582(sdhD)	succinate dehydrogenase (D subunit)	chip4_n_peak_485	1721115	1720859	1721351	-9	prom.	261.98	3.3058
PA0609(trpE)	anthranilate synthetase component I	chip4_n_peak_237	672095	671794	672378	+1115	inside	255.24	3.26993
PA1165(pcpS)	4'-phosphopantetheinyl transferase	chip4_n_peak_377	1264950	1264154	1265494	-31	prom.	241.946	3.19818
PA2522(czcC)/PA2523(czcR)	outer membrane protein precursor CzcC/two-component response regulator	chip4_n_peak_683	2843473	2843085	2844057	-168/-345	prom./prom.	241.946	3.19818
PA3080	hypothetical protein	chip4_n_peak_808	3456445	3455709	3456769	-82	prom.	240.934	3.19266
PA0955	hypothetical protein	chip4_n_peak_332	1041446	1041190	1041752	+234	inside	232.891	3.14851
PA5277(lysA)	diaminopimelate decarboxylase	chip4_n_peak_1645	5941488	5941241	5942539	+1	prom.	232.392	3.14575
PA0938(wzz2)-PA0939	hypothetical protein	chip4_n_peak_330	1029723	1029479	1029996	+1551 - +428	end-end	223.466	3.09608
PA4525(pilA)/PA4526(pilB)	type 4 fimbrial precursor PilA/type 4 fimbrial biogenesis protein PilB	chip4_n_peak_1364	5069668	5069475	5069983	-137/-95	prom./prom.	216.611	3.05745
PA5299	hypothetical protein	chip4_n_peak_1657	5967766	5967462	5968470	+1379	inside	214.666	3.04641
PA5299	hypothetical protein	chip4_n_peak_1657	5969350	5968805	5969688	-205	prom.	214.666	3.04641
PA0259(tla3)	Type 6 lipase adaptor, Tla3	chip4_n_peak_103	290413	289850	290807	+741	inside	207.91	3.00778
a The slash denotes a peak sited in the potential promoter region shared by two divergently transcribed genes; the line indicates a peak sited in downstream region of two divergently transcribed genes. b Summit determined by MACS according to the CHIP-seq data c The "Distance" column designates the distance (in bp) from the midpoint position of the calculated peak to the relative translational st…
